# Supplementary material for: Exploring the bidirectional temporal association between daily knee pain and physical activity in people with knee osteoarthritis: An exploratory smartwatch study
Source: Osteoarthr Cartil Open. 2026 Jan 31;8(1):100753. doi: 10.1016/j.ocarto.2026.100753 (PMC12907850; doi:10.1016/j.ocarto.2026.100753)
Supplement: Multimedia component 2 [file mmc2.zip]

Archive with 1 entries (1 files):
- Supplementary_file_2_24Dec2025.html
